# Supplementary material for: Image-Guided Stereotactic Body Radiotherapy on Detectable Prostate Bed Recurrence after Prostatectomy in RT-Naïve Patients
Source: Life (Basel). 2024 Jul 11;14(7):870. doi: 10.3390/life14070870 (PMC11277978; doi:10.3390/life14070870)
Supplement: Supplementary file 1 [file life-14-00870-s001.zip]

Archive with 1 entries (1 files):
- life-3056108-supplementary.pdf
